# Supplementary material for: Asynchronous parallel Bayesian optimization for AI-driven cloud laboratories
Source: Bioinformatics. 2021 Jul 12;37(Suppl 1):i451–9. doi: 10.1093/bioinformatics/btab291 (PMC8275326; doi:10.1093/bioinformatics/btab291)
Supplement: btab291_Supplementary_Data [file btab291_supplementary_data.zip]

Archive with 5 entries (4 files):
- btab291-suppl_data/
- btab291-suppl_data/Frisby.78.sup.2.pdf
- btab291-suppl_data/Frisby.78.sup.3.pdf
- btab291-suppl_data/Frisby.78.sup.4.pdf
- btab291-suppl_data/Frisby.78.sup.5.pdf
